# Supplementary material for: p21CIP/WAF1 saRNA inhibits proliferative vitreoretinopathy in a rabbit model
Source: PLoS One. 2023 Feb 23;18(2):e0282063. doi: 10.1371/journal.pone.0282063 (PMC9949646; doi:10.1371/journal.pone.0282063)
Supplement: S1 File — (ZIP) [file pone.0282063.s001.zip › ╘¡╩╝╩2╛▌/Fig1/Fig 1 B.xlsx]

## Sheet: Sheet1
	Day 1			Day 2			Day 3			Day 4			Day 5			Day 7
0.01	104	98.4	89.1		106	102.4	122.3	115.8	112.5	108.3	91.4	93.7	91.7	103.6	103	97.1	98.7	92.2
0.05	88.6	76.5	99.5	80.6	103.7	122.1	119	122.1	114.7	82.9	112.4	105.8	109.1	106	100.4	94.2	89.9	94.2
0.1	88.1	107.1	68.9	112.1	88.7	126.6	124.1	102.6	127.4	48.5	72.8	70.4	102	81.6	87.2	87.3	74.1	71.7
0.5	65.6	90.7	103.8	86.9	68.6	101.3	73.8	84.7	74.7	42.5	49.5	53.9	54.4	56.6	45.7	41.9	38.2	43.9
1	92.1	100.8	106.7	84	76.9	118.3	98.3	86	83.8	34.6	40.7	54.7	47	48.3	42.2	21.2	22.7	24.8
5	110.7	102.9	115.1	87.9	86.8	104.6	60.6	47.7	63.1	24.2	29.3	36.5	28.9	32.4	29	9.4	6.9	10.4
10	81.8	94	97.4	49.3	89.9	105.7	52.2	43	62.2	25.8	28.2	39	18.6	30.7	23.4	11.8	10.7	11.5
25	91.2	105.2	98.4	90.3	62.2	100	74.8	52.4	73.7	39.9	29.9	32.9	14.2	35.6	25.7	13	11.7	14.9
50	94.5		86	89.6	90.4	119.8	63.5	63.2	108.2	32.3	31.9	43.6	15.4	27.6	29.3	13.6	9	14.1
