# Supplementary material for: p21CIP/WAF1 saRNA inhibits proliferative vitreoretinopathy in a rabbit model
Source: PLoS One. 2023 Feb 23;18(2):e0282063. doi: 10.1371/journal.pone.0282063 (PMC9949646; doi:10.1371/journal.pone.0282063)
Supplement: S1 File — (ZIP) [file pone.0282063.s001.zip › ╘¡╩╝╩2╛▌/Fig1/Fig1 A.xlsx]

## Sheet: Sheet1
	P21/GAPDH&TBP
Mock	1.06	0.94
dsCon2	1.49	1.28
1	2.09	1.85
5	3.65	3.51
10	3.83	3.49
50	3.51	3.1
