# Supplementary material for: p21CIP/WAF1 saRNA inhibits proliferative vitreoretinopathy in a rabbit model
Source: PLoS One. 2023 Feb 23;18(2):e0282063. doi: 10.1371/journal.pone.0282063 (PMC9949646; doi:10.1371/journal.pone.0282063)
Supplement: S1 File — (ZIP) [file pone.0282063.s001.zip › ╘¡╩╝╩2╛▌/Fig1/Fig1C.xlsx]

## Sheet: Sheet1
	Day 1			Day 2			Day 3			Day 4			Day 5			Day 7			Day 0
0.01	166.5	159	146.5		187.9	182.5		244.4	238.1	491.7	418.9	428.7	654.8	736.8	732.8	1424.3	1447.8	1354.4	100	100	100
0.05	145.8	129.6	160.4	149.3	184.4	212.4	250.5	256.1	242.2	382.5	509.2	480.9	774.5	753	714.6	1382.9	1320.4	1382.9	100	100	100
0.1	145.2	170.7	119.4	197.2	161.6	219.2	260	219.5	266.2	234.8	339.4	329.1	725.7	586	624.1	1283.8	1093.1	1058.3	100	100	100
0.5	115	148.6	166.2	158.9	131.1	180.8	165.4	185.9	167.2	209.4	239.5	258.2	399.5	414.3	340	630.1	576.4	658.1	100	100	100
1	150.5	162.2	170.1	154.5	143.7	206.7	211.4	188.4	184.4	175.2	201.6	261.4	348.6	357.6	315.9	332.2	353.6	383.6	100	100	100
5	175.5	165	181.4	160.4	158.7	185.9	140.7	116.4	145.4	130.7	152.7	183.6	225.2	248.8	225.4	161.7	126.8	176.4	100	100	100
10	136.7	153	157.6	101.8	163.5	187.5	124.9	107.6	143.8	137.6	147.9	194.3	154.7	237.5	187.1	197.2	181.5	191.9	100	100	100
25	149.4	168	159	164.1	121.4	178.8	167.4	125.3	165.3	198.1	155	168	124.5	270.8	202.9	213.6	194.6	241.9	100	100	100
50	153.8		142.3	163.1	164.3	208.9	146.1	145.6	230.2	165.5	164	213.8	132.6	215.8	227.9	222.5	157	230.6	100	100	100
