# Supplementary material for: p21CIP/WAF1 saRNA inhibits proliferative vitreoretinopathy in a rabbit model
Source: PLoS One. 2023 Feb 23;18(2):e0282063. doi: 10.1371/journal.pone.0282063 (PMC9949646; doi:10.1371/journal.pone.0282063)
Supplement: S1 File — (ZIP) [file pone.0282063.s001.zip › ╘¡╩╝╩2╛▌/Fig2/Fig2 B.xlsx]

## Sheet: Sheet1
	Live cells (%)		Early apoptosis (%)		Late apoptosis(%)
Mock	96.2	96.2	1.1	0.6	0.8	0.3
dsCon2	96.6	96.1	0.7	1.1	0.2	0.3
1	93.9	93.3	2	1.9	0.4	0.6
5	93.1	92.5	2.5	2.8	0.6	0.6
10	92.4	92.3	2.9	2.5	0.5	0.6
50	91.7	91.3	2	2.2	0.9	0.6
