# Supplementary material for: p21CIP/WAF1 saRNA inhibits proliferative vitreoretinopathy in a rabbit model
Source: PLoS One. 2023 Feb 23;18(2):e0282063. doi: 10.1371/journal.pone.0282063 (PMC9949646; doi:10.1371/journal.pone.0282063)
Supplement: S1 File — (ZIP) [file pone.0282063.s001.zip › ╘¡╩╝╩2╛▌/Fig2/Fig2A.xlsx]

## Sheet: Sheet1
	G0/G1(%)		S(%)		G2/M(%)
Mock	67.8	67.2	18.8	15.3	13.5	17.5
dsCon2	68.8	69.9	17.1	15.7	14.2	14.4
1	68.1	70.8	16.4	13.5	15.6	15.7
5	76.8	76.2	9.9	11.5	13.3	12.3
10	76.5	75.7	10	9.7	13.5	14.7
50	73.9	72	15.6	17.7	10.5	10.3
