# Supplementary material for: p21CIP/WAF1 saRNA inhibits proliferative vitreoretinopathy in a rabbit model
Source: PLoS One. 2023 Feb 23;18(2):e0282063. doi: 10.1371/journal.pone.0282063 (PMC9949646; doi:10.1371/journal.pone.0282063)
Supplement: S1 File — (ZIP) [file pone.0282063.s001.zip › ╘¡╩╝╩2╛▌/Fig3/Fig3B.xlsx]

## Sheet: Sheet1
	-TGF-b(10 ng/mL)		+TGF-b(10 ng/mL)
No treatment	20.29		23.51
Mock	17.4		27.72
dsCon2	24.85		25.94
RAG1-40-53	8.56		8.99
No treatment	39.13		63.05
Mock	39.5		67.7
dsCon2	42.98		64.93
RAG1-40-53	22.93		24.72
No treatment	58.45		90.81
Mock	55.25		84.29
dsCon2	58.87		87.44
RAG1-40-53	45.01		48.31
