# Supplementary material for: p21CIP/WAF1 saRNA inhibits proliferative vitreoretinopathy in a rabbit model
Source: PLoS One. 2023 Feb 23;18(2):e0282063. doi: 10.1371/journal.pone.0282063 (PMC9949646; doi:10.1371/journal.pone.0282063)
Supplement: S1 File — (ZIP) [file pone.0282063.s001.zip › ╘¡╩╝╩2╛▌/Fig4/Fig4.xlsx]

## Sheet: Sheet1
X	Y
RAG1-40-53-C1 (μM, log10)	% of viable cells
0	101	99
0.01	89	100
0.03	93	101
0.1	94	86
0.3	89	96
1	71	87
3	67	79
