# Supplementary material for: p21CIP/WAF1 saRNA inhibits proliferative vitreoretinopathy in a rabbit model
Source: PLoS One. 2023 Feb 23;18(2):e0282063. doi: 10.1371/journal.pone.0282063 (PMC9949646; doi:10.1371/journal.pone.0282063)
Supplement: S1 File — (ZIP) [file pone.0282063.s001.zip › ╘¡╩╝╩2╛▌/Fig5/Fig5A.xlsx]

## Sheet: Sheet1
	Plasma 0.1 mg		Plasma 0.3 mg		Anterior humor 0.1 mg		Anterior humor 0.3 mg		Vitreous humor 0.1 mg		Vitreous humor 0.3 mg
0	0	0	0	0	0	0	0	0	0	0	0	0
0.17	0.05	0.06	0.22	0.3	4.81	19.07	9.38	2.7	615.71	1287.92	2829.9	3469.71
1	0.06	0.02	0.78	0.45	20.03	15.23	0.05	14.29	628.83	1088
2	0.03	0.02	0.06	0.07	26.91	15.77	55.89	35.9	376.45	255.75	1843.18	1658.75
4	0.06	0.01	0.12	0.1	39.61	14	22.89	32.3	64.95	80.76	373.81	371.19
8	0.03	0.03	0.02	0.02	6.6	6.11	9.12	6.69	59.28	61.83	79.63	53.72
