# Supplementary material for: p21CIP/WAF1 saRNA inhibits proliferative vitreoretinopathy in a rabbit model
Source: PLoS One. 2023 Feb 23;18(2):e0282063. doi: 10.1371/journal.pone.0282063 (PMC9949646; doi:10.1371/journal.pone.0282063)
Supplement: S1 File — (ZIP) [file pone.0282063.s001.zip › ╘¡╩╝╩2╛▌/Fig5/Fig5B.xlsx]

## Sheet: Sheet1
RAG1-40-53-C1 (0.1 mg)								RAG1-40-53-C1 (0.3 mg)								RAG1-40-53-C1 (1 mg)
2.43	4.68		3.91					3.8		2.88	4.56					4	2.14	2.81
